# Supplementary material for: Preliminary Evidence Linking Maternal Sleep-Disordered Breathing During Pregnancy to Early Childhood Development: A 3-Year Pilot Cohort Study in Japan
Source: Children (Basel). 2025 Nov 26;12(12):1610. doi: 10.3390/children12121610 (PMC12731920; doi:10.3390/children12121610)
Supplement: Supplementary file 1 [file children-12-01610-s001.zip]

Archive with 1 entries (1 files):
- children-3982554-supplementary.pdf
